# Supplementary material for: Morphological Variations between Korean and Southwestern Japanese Lilium leichtlinii Hook. f
Source: Plants (Basel). 2022 Aug 2;11(15):2016. doi: 10.3390/plants11152016 (PMC9370479; doi:10.3390/plants11152016)
Supplement: Supplementary file 1 [file plants-11-02016-s001.zip]

Archive with 1 entries (1 files):
- plants-1811328-supplementary.pdf
